# Supplementary material for: Theoretical analysis and design of hydro-hammer with a jet actuator: An engineering application to improve the penetration rate of directional well drilling in hard rock formations
Source: PLoS One. 2018 May 16;13(5):e0196234. doi: 10.1371/journal.pone.0196234 (PMC5955496; doi:10.1371/journal.pone.0196234)
Supplement: S1 Original Data — (XLSX) [file pone.0196234.s001.xlsx]

## Sheet: Stroke of 40mm
Flow rate	Velocity	Impact energy	Frequency
m3/min	m/s	J	Hz
1.5	1.68	112.896	10
1.7	1.79	128.164	11
1.9	1.87	139.876	12
2.1	2.08	173.056	14
2.3	2.33	217.156	16

## Sheet: Stroke of 100mm
Flow rate	Impact velocity
m3/min	m/s
	IS=100mm	IS=80mm	IS=60mm	IS=40mm	IS=20mm
1.5	2.39117	2.29316	2.13623	1.89082	1.47565
1.7	2.68386	2.57507	2.40147	2.1361	1.6561
1.9	2.98107	2.86126	2.67106	2.37698	1.8366
2.1	3.28077	3.14973	2.94711	2.62175	2.01973
2.3	3.57838	3.43905	3.21917	2.86007	2.204

## Sheet: Frequency
Stroke	Hz
mm	1500L/min	1700L/min	1900L/min	2100L/min	2300L/min
20	13.3869	15.1744	16.8919	18.9035	20.7899
40	10.799	12.2849	13.7361	15.3373	16.8066
60	8.83392	10.0602	11.3122	12.5469	13.755
80	7.10218	8.53961	9.61527	10.6495	11.6549
100	6.52307	7.43485	8.3681	9.25915	10.1419

## Sheet: Total
Stroke of 100mm, 1.2L（20150807 110256）										Stroke of 80mm									Stroke of 60mm								Stroke of 40mm
Flow rate			Velocity	Frequency		Pressure loss	Impact energy			Flow rate	Velocity			Frequency	Pressure loss		Impact energy		Flow rate	Velocity	Frequency			Pressure loss	Impact energy		Flow rate	Velocity	Frequency	Pressure loss	Impact energy
1.5			0.85	6						1.5									1.5	0.9	6						1.5	0.81
1.7			0.87	7						1.7									1.7	0.78							1.7	0.85
1.9			0.89	5						1.9									1.9	0.79							1.9	0.89
2.1			0.89	7						2.1									2.1	0.89							2.1	0.88
2.3			0.9	5						2.3									2.3	0.89							2.3	0.89
Stroke of 20mm											Stroke of 40mm										Stroke of 60mm
Flow rate	Simulated velocity	Simulated frequency	Average velocity	Frequency	Force	Pressure Loss	Impact energy	Velocity			Flow rate	Simulated velocity	Simulated frequency	Average velocity	Frequency	Force	Pressure Loss	Impact energy	Velocity		Flow rate	Simulated velocity	Simulated frequency	Average velocity	Frequency	Force	Pressure Loss	Impact energy	Velocity
1.5	1.47565	13.3869	1.18	12	3			1.16			1.5	1.89082	10.799	1.68	10	8			1.66		1.5	2.13623	8.83392	2.13	8	12			2.11
								1.18											1.68										2.15
								1.17											1.68										2.13
								1.18											1.69										2.11
								1.2											1.66										2.13
1.7	1.6561	15.1744	1.31	14	6			1.29			1.7	2.1361	12.2849	1.79	11	11			1.78		1.7	2.40147	10.0602	2.28	10	15			2.29
								1.31											1.79										2.31
								1.33											1.78										2.26
								1.31											1.79										2.28
								1.29											1.81										2.28
1.9	1.8366	16.8919	1.52	16	8			1.54			1.9	2.37698	13.7361	1.87	12	13			1.86		1.9	2.67106	11.3122	2.35	10	17			2.37
								1.52											1.87										2.35
								1.51											1.87										2.35
								1.52											1.88										2.31
								1.53											1.87										2.36
2.1	2.01973	18.9035	1.64	18	15			1.66			2.1	2.62175	15.3373	2.08	14	16			2.01		2.1	2.94711	12.5469	2.49	11	22			2.49
								1.63											2.06										2.51
								1.64											2.08										2.48
								1.63											2.11										2.49
								1.64											2.08										2.49
2.3	2.204	20.7899	1.81	20	16			1.83			2.3	2.86007	16.8066	2.33	16	19			2.35		2.3	3.21917	13.755	2.68	12	28			2.69
								1.78											2.36										2.68
								1.83											2.31										2.66
								1.79											2.33										2.68
								1.81											2.35										2.69
Stroke of 80mm											Stroke of 100mm
Flow rate	Simulated velocity	Simulated frequency	Average velocity	Frequency	Force	Pressure Loss	Impact energy	Velocity			Flow rate	Simulated velocity	Simulated frequency	Average velocity	Frequency	Force	Pressure Loss	Impact energy	Velocity
1.5	2.29316	7.10218	2.45	7	13			2.41			1.5	2.39117	6.52307	2.13	6	15			2.15
								2.45											2.11
								2.44											2.15
								2.48											2.13
								2.41											2.13
1.7	2.57507	8.53961	2.61	7	15			2.63			1.7	2.68386	7.43485	2.32	7	18			2.28
								2.61											2.29
								2.58											2.28
								2.61											2.34
								2.61											2.36
1.9	2.86126	9.61527	2.66	8	19			2.68			1.9	2.98107	8.3681	2.54	7	25			2.18
								2.66											2.53
								2.68											2.56
								2.69											2.51
								2.71											2.54
2.1	3.14973	10.6495	2.74	9	26			2.73			2.1	3.28077	9.25915	2.83	7	31			2.88
								2.73											2.86
								2.71											2.85
								2.76											2.88
								2.75											2.81
2.3	3.43905	11.6549	2.86	10	31			2.81			2.3	3.57838	10.1419	3.19	8	38			3.17
								2.93											3.19
								2.83											3.23
								2.88											3.11
								2.86											3.21
Units:
Flow rate	m3/min
Velocity	m/s
Force	t
Frequency	Hz
Impact Energy	J
